# Supplementary material for: The Incidence and Variants of the Reno-Hemiazygos Connection
Source: Diagnostics (Basel). 2025 Feb 11;15(4):441. doi: 10.3390/diagnostics15040441 (PMC11854636; doi:10.3390/diagnostics15040441)
Supplement: Supplementary file 1 [file diagnostics-15-00441-s001.zip]

Archive with 1 entries (1 files):
- Video S1-Video Online RHC.mp4
